# Supplementary material for: Physiologically Based Pharmacokinetic Model Development and Verification for Bioequivalence Testing of Bempedoic Acid Oral Suspension and Reference Tablet Formulation
Source: Pharmaceutics. 2023 May 12;15(5):1476. doi: 10.3390/pharmaceutics15051476 (PMC10222242; doi:10.3390/pharmaceutics15051476)
Supplement: Supplementary file 1 [file pharmaceutics-15-01476-s001.zip]

Archive with 1 entries (1 files):
- pharmaceutics-2325274-supplementary.pdf
